# Supplementary material for: NOS inhibition sensitizes metaplastic breast cancer to PI3K inhibition and taxane therapy via c-JUN repression
Source: Nat Commun. 2024 Dec 30;15:10737. doi: 10.1038/s41467-024-54651-x (PMC11685991; doi:10.1038/s41467-024-54651-x)
Supplement: Supplementary file 3 — Source Data [file 41467_2024_54651_MOESM3_ESM.xlsx]

## Sheet: Figure 2C
iNOS
Cell Line	Lane No.	Adj. Total Band Vol. (Int)	Total Band Vol. (Int)			NOS2/HSP90
MCF10A	1	1379805	4350045			0.096424
ZR-7530	2	539070	3386655			0.0330011
MCF-7	3	1701275	4102015			0.110369
T47D	4	2170050	4885460			0.147134
SKBR3	5	919275	4301340			0.062762
JIMT1	6	1641860	4700755			0.110908
HCC1954	7	1869490	3864355			0.125775
MDA-MB-231	8	1387625	4697525			0.094888
MBA-MB-468	9	649400	2372520			0.0583843
HCC1937	10	1487755	4758640			0.0874682
HCC38	11	562275	1695580			0.033562
BT20	12	1274575	3723510			0.0993619
HCC1806	13	1969195	4508315			0.115561
BT549	14	5903190	10539150			0.37386
Hs578T	15	7420075	16712275			0.499755
SUM159	16	26985090	26328325			1.47843
pAkt S473
Cell Line	Lane No.	Adj. Total Band Vol. (Int)	Total Band Vol. (Int)			S473/HSP90		S473/AKT Normalized
MCF10A	1	704457	2151279			0.0492291		0.0600261
ZR-7530	2	20229345	28616409			1.23841		0.946269
MCF-7	3	488430	2068902			0.0316865		0.0195497
T47D	4	16367751	27929529			1.10976		1.17501
SKBR3	5	1160406	2467260			0.0792248		0.0771127
JIMT1	6	25850259	34828866			1.74619		1.41827
HCC1954	7	38101833	48842433			2.56341		3.33996
MDA-MB-231	8	1547991	2693493			0.105854		0.132653
MBA-MB-468	9	88637571	103104171			7.96897		8.53897
HCC1937	10	21969063	33451380			1.29161		2.0794
HCC38	11	20844054	33686604			1.24417		2.06844
BT20	12	29208762	38329038			2.27702		2.80771
HCC1806	13	11390058	19591470			0.668421		2.22796
BT549	14	85623642	96278139			5.4227		6.1042
Hs578T	15	130986801	143593317			8.82219		7.21676
SUM159	16	70628193	82849878			3.86951		5.65797
Total Akt
Cell Line	Lane No.	Adj. Total Band Vol. (Int)	Total Band Vol. (Int)			AKT/HSP90
MCF10A	1	11735850	17395350			0.820129
ZR-7530	2	21378000	30528750			1.30873
MCF-7	3	24984072	33421512			1.62082
T47D	4	13929916	22682296			0.944475
SKBR3	5	15048180	22369140			1.02739
JIMT1	6	18226635	24435915			1.23122
HCC1954	7	11407886	18394894			0.767497
MDA-MB-231	8	11669490	18120690			0.797979
MBA-MB-468	9	10380356	15532412			0.933246
HCC1937	10	10565120	15768160			0.621145
HCC38	11	10077200	14173040			0.601505
BT20	12	10403040	14258640			0.810989
HCC1806	13	5112320	7496240			0.300014
BT549	14	14027013	18861843			0.888356
Hs578T	15	18150366	25093958			1.22246
SUM159	16	12482946	18267102			0.683904
HSP90 of all Blots
Cell Line	Lane No.	Adj. Total Band Vol. (Int)	Total Band Vol. (Int)
MCF10A	1	14309760	17887920
ZR-7530	2	16334910	20546910
MCF-7	3	15414464	20211308
T47D	4	14748845	19426360
SKBR3	5	14647005	19470535
JIMT1	6	14803776	19032576
HCC1954	7	14863750	19316718
MDA-MB-231	8	14623812	18792396
MBA-MB-468	9	11122845	14921325
HCC1937	10	17009099	22456151
HCC38	11	16753316	21559684
BT20	12	12827600	16715840
HCC1806	13	17040245	22098425
BT549	14	15789854	20694368
Hs578T	15	14847420	20154225
SUM159	16	18252480	23062368
pAkt T308
Cell Line	Lane No.	Adj. Total Band Vol. (Int)	Total Band Vol. (Int)			T308/HSP90		T308/AKT
MCF10A	1	2001636	11764584			0.139879		0.170557
ZR-7530	2	26405418	93541578			1.6165		1.23517
MCF-7	3	37722438	126674886			2.44721		1.50986
T47D	4	25949898	72017634			1.75945		1.86289
SKBR3	5	19964568	48499932			1.36305		1.32671
JIMT1	6	25484784	64101804			1.72151		1.39822
HCC1954	7	6951594	45988566			0.467688		0.609367
MDA-MB-231	8	8228064	42966768			0.562648		0.705092
MBA-MB-468	9	21371766	57776862			1.92143		2.05887
HCC1937	10	12216126	63006294			0.718211		1.15627
HCC38	11	14480778	60447114			0.864353		1.43698
BT20	12	7907640	36153000			0.616455		0.760128
HCC1806	13	21210774	55427892			1.24475		4.14895
BT549	14	52985712	99106878			3.35568		3.77741
Hs578T	15	65003718	132964026			4.37812		3.5814
SUM159	16	128267334	183593358			7.02739		10.2754

## Sheet: Figure 3B
iNOS
Condition	Lane No.	Adj. Total Band Vol. (Int)	Total Band Vol. (Int)	Adj. Total Lane Vol. (Int)		iNOS/GAPDH
SUM159 Parental	1	44211696	79293372	48086778		1.92579
NOS2KO #1	2	13194292	24977692	15899718		0.47262
NOS2KO #2	3	6157872	12816272	5057392		0.145892
NOS2KO #3	4	4815532	9410156	5355872		0.167431
NOS2KO #4	5	6813790	16680850	10747844		0.36433
GAPDH of iNOS, total Akt, and pAkt (S473)
Condition	Lane No.	Adj. Total Band Vol. (Int)	Total Band Vol. (Int)	Adj. Total Lane Vol. (Int)
SUM159 Parental	1	21093703	30166018	24969886
NOS2KO #1	2	30924472	49989655	33641643
NOS2KO #2	3	32267661	50596136	34665199
NOS2KO #3	4	29567837	46056202	31988532
NOS2KO #4	5	26385119	37476575	29500275
Total Akt
Condition	Lane No.	Adj. Total Band Vol. (Int)	Total Band Vol. (Int)	Adj. Total Lane Vol. (Int)		Akt/GAPDH
SUM159 Parental	1	87216426	99380682	99592092		3.98849
NOS2KO #1	2	111635577	131005431	125138439		3.71975
NOS2KO #2	3	74427255	84771279	87641919		2.52824
NOS2KO #3	4	109685583	123836688	122937426		3.84317
NOS2KO #4	5	141436206	159043338	164941434		5.59118
pAkt S473
Condition	Lane No.	Adj. Total Band Vol. (Int)	Total Band Vol. (Int)	Adj. Total Lane Vol. (Int)		pAkt S473/GAPDH		pAkt S473/Akt normalized
SUM159 Parental	1	123212429	148957581	132450057		5.30439		1.32993
NOS2KO #1	2	9115178	30360490	20849127		0.619742		0.166608
NOS2KO #2	3	12020087	24872597	25341304		0.73103		0.289146
NOS2KO #3	4	13527328	34228330	21741985		0.679681		0.176854
NOS2KO #4	5	32154264	49454790	51453440		1.74417		0.31195
HSP90 (loading control for pAkt T308)
Condition	Lane No.	Adj. Total Band Vol. (Int)	Total Band Vol. (Int)	Adj. Total Lane Vol. (Int)
SUM159 Parental	1	92666970	144642014	91066704
NOS2KO #1	2	77016040	118085904	96487678
NOS2KO #2	3	66277976	102749936	94803416
NOS2KO #3	4	93593324	138742524	122955656
NOS2KO #4	5	83310032	118219892	91490172
pAkt (T308)
Condition	Lane No.	Adj. Total Band Vol. (Int)	Total Band Vol. (Int)	Adj. Total Lane Vol. (Int)		pAkt T308/HSP90		pAkt T308/Akt normalized
SUM159 Parental	1	341937600	348771840	492273040		5.40563		1.35531
NOS2KO #1	2	327594960	333883040	195569360		2.02688		0.544898
NOS2KO #2	3	295337280	300962080	113448480		1.19667		0.473322
NOS2KO #3	4	285220880	291013520	160086560		1.30199		0.338779
NOS2KO #4	5	277488960	282315840	386198160		4.2212		0.754974
Data Graphed using GraphPad Prism

## Sheet: Figure 3D - Hs578T
iNOS (Hs578T)						pAkt S473 (Hs578T)
Condition	Adj Band Volume	iNOS Ratio	HSP90 Ratio	iNOS/HSP90 Ratio		Condition	Adjusted Band Volume	pAkt S473 Ratio	HSP90 Ratio	pAkt S473/HSP90 Ratio	Akt/HSP90 Ratio	pAkt S473/Akt		pAkt T308 (Hs578T)								pS6
Control	61897368	1	1	1		Control	20047076	1	1	1	1	1		Condition	Adjusted Band Volume	pAkt T308 Ratio	HSP90 Ratio	pAkt T308/HSP90 Ratio	Akt/HSP90	pAkt T308/Akt		Condition	Adjusted Band Volume	pS6 Ratio	HSP90 Ratio	pS6/HSP90	S6/HSP90 Ratio	Final pS6/S6
L-NMMA	45166680	0.729703	0.995774	0.7328		L-NMMA	14362000	0.716414	0.653146	1.09687	1.58521	0.691936		Control	184348197	1	1	1	1	1		Control	88288564	1	1	1	1	1
alpelisib	24139596	0.389994	0.677156	0.575929		alpelisib	3546276	0.176897	0.629038	0.281219	1.03948	0.270537		L-NMMA	173117353	0.939078	0.995774	0.943064	1.58521	0.594913		L-NMMA	98309211	1.1135	1.57057	0.708976	1.28817	0.550376
L+A	10241712	0.165463	0.607778	0.272242		L+A	1390076	0.069341	0.621827	0.111511	2.97012	0.037544		alpelisib	164792286	0.893919	0.877156	1.01911	1.03948	0.980401		alpelisib	43642417	0.494316	1.34197	0.368349	1.54866	0.23785
														L+A	88467066	0.479891	0.607778	0.789583	2.97012	0.265842		L+A	22742538	0.257593	1.48291	0.173708	2.17551	0.079847
Control	30476082	1	1	1		Control	19584224	1	1	1	1	1
L-NMMA	22315956	0.732245	1.51596	0.483025		L-NMMA	5547253	0.283251	0.868837	0.326012	1.18053	0.276156		Control	193279800	1	1	1	1	1		Control	100093812	1	1	1	1	1
alpelisib	20580924	0.675314	1.09197	0.618434		alpelisib	2891148	0.147626	0.65377	0.225808	1.03979	0.217167		L-NMMA	158576320	0.82045	1.51596	0.541209	1.18053	0.458444		L-NMMA	85377565	0.852975	0.840814	1.01446	1.30211	0.779095
L+A	12126660	0.397907	0.933973	0.426037		L+A	1311764	0.066981	0.57461	0.116567	1.6012	0.0728		alpelisib	159209890	0.823728	1.09197	0.754347	1.03979	0.725481		alpelisib	43628039	0.435871	0.570409	0.764138	1.43636	0.531997
														L+A	90833750	0.46996	0.933973	0.503183	1.6012	0.314253		L+A	16002532	0.159875	0.538831	0.296708	0.894637	0.331651
Control	69947982	1	1	1		Control	16579056	1	1	1	1	1
L-NMMA	52776282	0.754508	0.92387	0.816682		L-NMMA	4394288	0.265051	1.11033	0.238714	1.03947	0.229649		Control	132645890	1	1	1	1	1		Control	97839192	1	1	1	1	1
alpelisib	25964094	0.371191	0.504784	0.735348		alpelisib	2311368	0.139415	0.753194	0.185098	1.08798	0.17013		L-NMMA	123110630	0.928115	0.92387	1.00459	1.03947	0.966448		L-NMMA	97066788	0.992105	1.18428	0.837732	0.904685	0.925992
L+A	17147598	0.245148	0.542995	0.451474		L+A	1509245	0.091033	0.567791	0.160329	2.22084	0.072193		alpelisib	111727905	0.842302	0.904784	0.930943	1.08798	0.855662		alpelisib	47273135	0.483172	0.91721	0.526784	1.08927	0.483611
														L+A	80815295	0.609256	0.842995	0.722728	2.22084	0.32543		L+A	20332949	0.20782	0.762816	0.272438	1.30723	0.208408
Total Akt (Hs578T)						Total S6 (Hs578T)
Condition	Adj Band Volume	Akt Ratio	HSP90 Ratio	Total Akt/HSP90		Condition	Adj Band Volume	Total S6 Ratio	HSP90 Ratio	Total S6/HSP90
Control	89334938	1	1	1		Control	169079520	1	1	1
L-NMMA	109992885	1.23124	0.776704	1.58521		L-NMMA	169168320	1.00053	0.776704	1.28817
alpelisib	109926841	1.2305	0.548365	2.24395		alpelisib	143587840	0.849233	0.548365	1.54866
L+A	99296996	1.11151	0.374231	2.97012		L+A	137655120	0.814144	0.374231	2.17551
Control	107986838	1	1	1		Control	131996240	1	1	1
L-NMMA	119467750	1.10632	0.937133	1.18053		L-NMMA	161067920	1.22025	0.937133	1.30211
alpelisib	106367891	0.985008	0.639703	1.53979		alpelisib	121283840	0.918843	0.639703	1.43636
L+A	103485892	0.958319	0.598499	1.6012		L+A	70676000	0.535439	0.598499	0.894637
Control	54225837	1	1	1		Control	204888240	1	1	1
L-NMMA	56324472	1.0387	0.99926	1.03947		L-NMMA	185222080	0.904015	0.99926	0.904685
alpelisib	66371139	1.22398	0.684245	1.7888		alpelisib	152709360	0.74533	0.684245	1.08927
L+A	62195673	1.14698	0.51646	2.22084		L+A	138326880	0.675133	0.51646	1.30723

## Sheet: Figure 3D BT549
iNOS (BT549)						S473 (BT549)								T308 (BT549)								pS6 (BT549)
Condition	Adj Band Volume	iNOS Ratio	HSP90 Ratio	iNOS/HSP90		Condition	Adjusted Band Volume	pAkt S473 Ratio	HSP90 Ratio	pAkt S473/HSP90 Ratio	Akt/HSP90 Ratio	pAkt S473/Akt		Condition	Adjusted Band Volume	pAkt T308 Ratio	HSP90 Ratio	pAkt T308/HSP90 Ratio	Akt/HSP90 Ratio	pAkt T308/Akt		Condition	Adjusted Band Volume	pS6 Ratio	HSP90 Ratio	pS6/HSP90	S6/HSP90 Ratio	Final pS6/S6
Control	56402038	1	1	1		Control	253334000	1	1	1	1	1		Control	83788936	1	1	1	1	1		Control	44191440	1	1	1	1	1
L-NMMA	48041994	0.851778	0.727848	1.17027		L-NMMA	120988560	0.477585	0.845555	0.564819	1.12945	0.500082		L-NMMA	66152548	0.789514	0.927848	0.850909	1.12945	0.753382		L-NMMA	41647140	0.942426	1.0451	0.901752	2.01319	0.447923
alpelisib	23764222	0.421336	0.597232	0.705482		alpelisib	91755720	0.362193	0.74074	0.48896	0.820071	0.596242		alpelisib	51919309	0.619644	0.597232	1.03753	0.820071	1.26517		alpelisib	14391630	0.325666	0.797047	0.40859	1.32837	0.307588
L+A	25483334	0.451816	0.676754	0.667622		L+A	79502570	0.313825	0.712645	0.440367	0.996908	0.441733		L+A	47359138	0.565219	0.676754	0.835191	0.996908	0.837782		L+A	13402440	0.303281	0.677206	0.447842	1.25393	0.357152
Control	36364251	1	1	1		Control	90373124	1	1	1	1	1		Control	69368915	1	1	1	1	1		Control	100408320	1	1	1	1	1
L-NMMA	38356549	1.05479	0.812477	1.29824		L-NMMA	114679715	1.26896	0.864048	1.46862	1.03116	1.42423		L-NMMA	56368915	0.812596	0.912477	0.890538	1.03116	0.863624		L-NMMA	22907340	0.228142	1.05854	0.215525	1.67564	0.128623
alpelisib	25165833	0.692049	0.701775	0.986141		alpelisib	97968044	1.08404	0.921646	1.1762	0.80977	1.45251		alpelisib	55301381	0.797207	0.901775	0.884042	0.80977	1.09172		alpelisib	17454330	0.173834	1.07499	0.161706	1.16219	0.139139
L+A	24446730	0.672274	0.586537	1.14617		L+A	68990694	0.763398	0.783382	0.97449	0.9029	1.07929		L+A	35879111	0.517222	0.586537	0.881822	0.9029	0.976656		L+A	11443140	0.113966	1.06708	0.106802	1.40029	0.0762714
Control	70694239	1	1	1		Control	87810173	1	1	1	1	1		Control	83873152	1	1	1	1	1		Control	48224700	1	1	1	1	1
L-NMMA	45421273	0.642503	0.938852	0.68435		L-NMMA	112333715	1.27928	0.953197	1.34209	0.972106	1.3806		L-NMMA	82746311	0.986565	0.938852	1.05082	0.972106	1.08097		L-NMMA	21527190	0.446393	0.962526	0.463773	1.0708	0.433107
alpelisib	25837966	0.365489	0.847058	0.43148		alpelisib	48933626	0.557266	0.865259	0.644045	0.909011	0.708512		alpelisib	77347517	0.922196	0.947058	0.973749	0.909011	1.07122		alpelisib	25416450	0.527042	0.995676	0.529331	1.06204	0.498411
L+A	19491549	0.275716	0.75055	0.367352		L+A	57928403	0.6597	0.884618	0.745746	1.02291	0.729045		L+A	60024874	0.715663	0.75055	0.953517	1.02291	0.932163		L+A	19088010	0.395814	0.939473	0.421315	0.98851	0.426212
Total Akt (BT549)						Total S6 (BT549)
Condition	Adj Band Volume	Akt Ratio	HSP90 Ratio	Total Akt/HSP90		Condition	Adj Band Volume	Total S6 Ratio	HSP90 Ratio	Total S6/HSP90
Control	96425333	1	1	1		Control	164963814	1	1	1
L-NMMA	69441286	0.720156	0.637615	1.12945		L-NMMA	211753962	1.28364	0.637615	2.01319
alpelisib	69437717	0.720119	0.878118	0.820071		alpelisib	192424319	1.16646	0.878118	1.32837
L+A	79374643	0.823172	0.825726	0.996908		L+A	170803282	1.0354	0.825726	1.25393
Control	101704548	1	1	1		Control	140314285	1	1	1
L-NMMA	70738659	0.695531	0.67451	1.03116		L-NMMA	158588068	1.13023	0.67451	1.67564
alpelisib	84356884	0.829431	1.02428	0.80977		alpelisib	167031818	1.19041	1.02428	1.16219
L+A	70690768	0.69506	0.769809	0.9029		L+A	151252919	1.07796	0.769809	1.40029
Control	99612367	1	1	1		Control	181834743	1	1	1
L-NMMA	98704513	0.990886	1.01932	0.972106		L-NMMA	198470801	1.09149	1.01932	1.0708
alpelisib	90635087	0.909878	1.00095	0.909011		alpelisib	193299278	1.06305	1.00095	1.06204
L+A	114078105	1.14522	1.11957	1.02291		L+A	201238167	1.10671	1.11957	0.98851

## Sheet: Figure 3D - SUM159 
iNOS (SUM159)						S473 (SUM159)								T308 (SUM159)								pS6 (SUM159)
Condition	Adj Band Volume	iNOS Ratio	GAPDH Ratio	iNOS/HSP90		Condition	Adjusted Band Volume	pAkt S473 Ratio	GAPDH Ratio	pAkt S473/GAPDH Ratio	Akt/HSP90 Ratio	pAkt S473/Akt		Condition	Adjusted Band Volume	pAkt T308 Ratio	HSP90 Ratio	pAkt T308/HSP90 Ratio	Akt/HSP90 Ratio	pAkt T308/Akt		Condition	Adjusted Band Volume	pS6 Ratio	HSP90 Ratio	pS6/HSP90	S6/HSP90 Ratio	Final pS6/S6
Control	6245900	1	1	1		Control	114332504	1	1	1	1	1		Control	5526675	1	1	1	1	1		Control	21535360	1	1	1	1	1
L-NMMA	7194000	1.1518	1.14565	1.00537		L-NMMA	69656001	0.609241	1.14565	0.531788	0.852921	0.623491		L-NMMA	4545750	0.822511	0.855567	0.961363	0.852921	1.12714		L-NMMA	10594976	0.49198	0.988036	0.497938	0.777818	0.640173
alpelisib	2470971	0.395615	0.932078	0.424444		alpelisib	20173536	0.176446	0.932078	0.189304	0.900459	0.210231		alpelisib	3063793	0.554365	0.565862	0.979682	0.900459	1.08798		alpelisib	2151408	0.0999012	0.521356	0.191618	1.13832	0.168334
L+A	840000	0.134488	0.840415	0.160026		L+A	652455	0.00570664	0.840415	0.00679027	0.82365	0.00824412		L+A	3066489	0.554852	0.643233	0.8626	0.82365	1.04729		L+A	10640	0.000494071	0.403382	0.00122482	0.825199	0.00148428
Control	10782450	1	1	1		Control	14737848	1	1	1	1	1		Control	7210125	1	1	1	1	1		Control	16722272	1	1	1	1	1
L-NMMA	10429796	0.967294	1.05713	0.915015		L-NMMA	9545536	0.647689	1.05713	0.612684	1.05337	0.58164		L-NMMA	6342213	0.879626	1.09384	0.804165	1.05337	0.763419		L-NMMA	10246320	0.612735	0.933138	0.656639	1.48978	0.440762
alpelisib	4343138	0.402797	0.639612	0.629752		alpelisib	2641024	0.1792	0.639612	0.28017	0.823892	0.340057		alpelisib	4263696	0.591348	0.824379	0.717326	0.823892	0.870656		alpelisib	1489645	0.0890815	0.555638	0.160323	1.37889	0.11627
L+A	1255615	0.11645	0.646909	0.18001		L+A	72930	0.00494848	0.646909	0.00764943	0.687528	0.011126		L+A	4089000	0.567119	0.789726	0.718121	0.687528	1.0445		L+A	16800	0.00100465	0.492451	0.0020401	1.13366	0.00179957
Control	5535000	1	1	1		Control	15596316	1	1	1	1	1		Control	13600971	1	1	1	1	1		Control	12016816	1	1	1	1	1
L-NMMA	5098192	0.921083	1.05713	0.871302		L-NMMA	10084953	0.646624	1.05713	0.611677	0.781659	0.782536		L-NMMA	7478259	0.549833	0.951926	0.5776	0.781659	0.738942		L-NMMA	5914720	0.492204	0.904196	0.544355	1.14711	0.474545
alpelisib	2726500	0.492593	0.639612	0.770143		alpelisib	2827065	0.181265	0.639612	0.283398	1.30556	0.21707		alpelisib	4196358	0.308534	0.852719	0.361824	1.30556	0.27714		alpelisib	1039808	0.0865294	0.552153	0.156713	1.32711	0.118085
L+A	1831108	0.330823	0.646909	0.511391		L+A	1176241	0.0754179	0.646909	0.116582	1.4212	0.0820305		L+A	2722839	0.200194	0.505642	0.395921	1.4212	0.278582		L+A	100464	0.00836028	0.677923	0.0123322	1.32136	0.00933297
Total Akt (SUM159)						Total S6 (BT549)
Condition	Adj Band Volume	Akt Ratio	HSP90 Ratio	Total Akt/HSP90		Condition	Adj Band Volume	Total S6 Ratio	HSP90 Ratio	Total S6/HSP90
Control	22895777	1	1	1		Control	42908076	1	1	1
L-NMMA	20026850	0.874696	1.02553	0.852921		L-NMMA	34226739	0.797676	1.02553	0.777818
alpelisib	13455036	0.587665	0.652627	0.900459		alpelisib	31876308	0.742898	0.652627	1.13832
L+A	11644192	0.508574	0.617463	0.82365		L+A	21862965	0.50953	0.617463	0.825199
Control	18675328	1	1	1		Control	22179300	1	1	1
L-NMMA	16278223	0.871643	0.827478	1.05337		L-NMMA	27341760	1.23276	0.827478	1.48978
alpelisib	11604384	0.621375	0.754195	0.823892		alpelisib	23065359	1.03995	0.754195	1.37889
L+A	9071892	0.485769	0.706545	0.687528		L+A	17765176	0.80098	0.706545	1.13366
Control	14207193	1	1	1		Control	22142350	1	1	1
L-NMMA	10726165	0.754981	0.965871	0.781659		L-NMMA	24532816	1.10796	0.965871	1.14711
alpelisib	12854684	0.904801	0.693036	1.30556		alpelisib	20365176	0.919739	0.693036	1.32711
L+A	13684578	0.963215	0.677747	1.4212		L+A	19829516	0.895547	0.677747	1.32136

## Sheet: Figure 3E 
Cell Line	GSNOR	Tubulin		Fold
HCC1806	14189074	370557		38.2912
BT549	19285205	327525		58.8816
Hs578T	2576545	192984		13.3511
SUM159	5415328	173745		31.1683
	GSNOR Normalized to HCC1806 GSNOR	Tubulin Normalized to HCC1806 Tubulin		GSNOR/Tubulin Normalized Ratio
	1	1		1
	1.35916	0.883872		1.53773
	0.181587	0.520794		0.348672
	0.381655	0.468875		0.813979
Data graphed using GraphPad Prism

## Sheet: Figure 5K 
Replicate 1									Replicate 1
LCN2									TGFB
Condition	Adj Total Band Volume			LCN2 Ratio	HSP90 Ratio	LCN2/HSP90 Ratio			Condition	Adj Total Band Volume			TGFB Ratio	HSP90 Ratio	TGFB/HSP90 Ratio
Parental SUM159	4139625			1	1	1			Parental SUM159	5323490			1	1	1
NOS2KO #1	2804556			0.67749	1.57884	0.429107			NOS2KO #1	2431028			0.456661	0.851183	0.536501
NOS2KO #2	1987443			0.480102	1.21302	0.395791			NOS2KO #2	2509911			0.471478	0.899168	0.524349
NOS2KO #3	2590953			0.625891	1.37236	0.456068			NOS2KO #3	1787329			0.335744	1.22801	0.273405
HSP90 of LCN2									HSP90 of TGFB
Condition	Adj Total Band Volume			HSP90 Ratio					Condition	Adj Total Band Volume			HSP90 Ratio
Parental SUM159	8345640			1					Parental SUM159	115994321			1
NOS2KO #1	13176398			1.57884					NOS2KO #1	98732447			0.851183
NOS2KO #2	10123434			1.21302					NOS2KO #2	104298431			0.899168
NOS2KO #3	11453245			1.37236					NOS2KO #3	142442286			1.22801
Replicate 2									Replicate 2
LCN2									TGFB
Condition	Adj Total Band Volume			LCN2 Ratio	HSP90 Ratio	LCN2/HSP90 Ratio			Condition	Adj Total Band Volume			TGFB Ratio	HSP90 Ratio	TGFB/HSP90 Ratio
Parental SUM159	5332384			1	1	1			Parental SUM159	6743243			1	1	1
NOS2KO #1	2144582			0.402181	1.09217	0.36824			NOS2KO #1	3874245			0.574537	1.02782	0.558987
NOS2KO #2	1734252			0.32523	1.21339	0.268034			NOS2KO #2	2117863			0.314072	0.761859	0.412244
NOS2KO #3	2144553			0.402175	1.03467	0.3887			NOS2KO #3	3781441			0.560775	0.804269	0.697248
HSP90 of LCN2									HSP90 of TGFB
Condition	Adj Total Band Volume			HSP90 Ratio					Condition	Adj Total Band Volume			HSP90 Ratio
Parental SUM159	9011824			1					Parental SUM159	12984320			1
NOS2KO #1	9842444			1.09217					NOS2KO #1	13345524			1.02782
NOS2KO #2	10934874			1.21339					NOS2KO #2	9892221			0.761859
NOS2KO #3	9324241			1.03467					NOS2KO #3	10442884			0.804269
Replicate 3									Replicate 3
LCN2									TGFB
Condition	Adj Total Band Volume			LCN2 Ratio	HSP90 Ratio	LCN2/HSP90 Ratio			Condition	Adj Total Band Volume			TGFB Ratio	HSP90 Ratio	TGFB/HSP90 Ratio
Parental SUM159	7234321			1	1	1			Parental SUM159	5563421			1	1	1
NOS2KO #1	3232085			0.446771	1.05117	0.425022			NOS2KO #1	2318532			0.416746	0.931517	0.447384
NOS2KO #2	4532811			0.62657	1.01547	0.617023			NOS2KO #2	3311013			0.59514	0.876164	0.679256
NOS2KO #3	3232477			0.446825	1.16293	0.384222			NOS2KO #3	1764321			0.317129	0.974484	0.325433
HSP90 of LCN2									HSP90 of TGFB
Condition	Adj Total Band Volume			HSP90 Ratio					Condition	Adj Total Band Volume			HSP90 Ratio
Parental SUM159	9832211			1					Parental SUM159	11209441			1
NOS2KO #1	10335345			1.05117					NOS2KO #1	10441781			0.931517
NOS2KO #2	9984342			1.01547					NOS2KO #2	9821305			0.876164
NOS2KO #3	11434210			1.16293					NOS2KO #3	10923421			0.974484

## Sheet: Figure 5N
Replicate 1										Replicate 1
phospho-cJUN (Ser63)										phospho-cJUN (Ser73)
Condition	Adj Total Band Volume			phospho-cJUN (Ser63)	HSP90 Ratio	Normalized phospho-cJUN (Ser63)/HSP90	p-cJUN (Ser63)/c-JUN			Condition	Adj Total Band Volume			phospho-cJUN (Ser73)	HSP90 Ratio	Normalized phospho-cJUN (Ser63)/HSP90	p-cJUN (Ser73)/c-JUN
Parental SUM159	53301864			1	1	1	1			Parental SUM159	5743432			1			1.21305
NOS2KO #1	11732311			0.220111	0.852385	0.258229	0.0617042			NOS2KO #1	2533049			0.441034			0.49554
NOS2KO #2	8921009			0.167368	0.719191	0.232716	0.0596188			NOS2KO #2	2198441			0.382775			0.382775
NOS2KO #3	11765219			0.220728	0.830144	0.265891	0.0580941			NOS2KO #3	3310948			0.576476			0.568108
Total c-JUN										Total c-JUN
Condition	Adj Total Band Volume			Total JUN Ratio	HSP90 Ratio	Normalized c-JUN/HSP90				Condition	Adj Total Band Volume			Total JUN Ratio	HSP90 Ratio	Normalized c-JUN/HSP90
Parental SUM159	5643501			1	1	1				Parental SUM159	6343290			0.972736		0.824368
NOS2KO #1	20131449			3.56719	0.852385	4.18496				NOS2KO #1	7801109			1.19629		0.890007
NOS2KO #2	15842988			2.8073	0.719191	3.90341				NOS2KO #2	6521084			1		1
NOS2KO #3	21442431			3.79949	0.830144	4.57691				NOS2KO #3	6532108			1.00169		1.01473
HSP90 of Total c-JUN and phospho-cJUN (Ser63)										HSP90 of Total c-JUN and phospho-cJUN (Ser73)
Condition	Adj Total Band Volume			HSP90 Ratio						Condition	Adj Total Band Volume			HSP90 Ratio
Parental SUM159	88590790			1						Parental SUM159	92438329			1.17998
NOS2KO #1	75513420			0.852385						NOS2KO #1	105298409			1.34414
NOS2KO #2	63713730			0.719191						NOS2KO #2	78339109			1
NOS2KO #3	73543099			0.830144						NOS2KO #3	77332490			0.98715
Replicate 2										Replicate 2
phospho-cJUN (Ser63)										phospho-cJUN (Ser73)
Condition	Adj Total Band Volume			phospho-cJUN (Ser63)	HSP90 Ratio	Normalized phospho-cJUN (Ser63)/HSP90	p-cJUN (Ser63)/c-JUN			Condition	Adj Total Band Volume			phospho-cJUN (Ser73)	HSP90 Ratio	Normalized phospho-cJUN (Ser63)/HSP90	p-cJUN (Ser73)/c-JUN
Parental SUM159	7232309			1	1	1	1			Parental SUM159	8984209			1			1.27495
NOS2KO #1	2311909			0.319664	0.852385	0.375023	0.313498			NOS2KO #1	4324892			0.481388			0.444116
NOS2KO #2	2649201			0.366301	0.719191	0.509323	0.424096			NOS2KO #2	3474891			0.386778			0.386778
NOS2KO #3	1420118			0.196357	0.830144	0.236534	0.240031			NOS2KO #3	3678529			0.409444			0.431914
Total c-JUN										Total c-JUN
Condition	Adj Total Band Volume			Total JUN Ratio	HSP90 Ratio	Normalized c-JUN/HSP90				Condition	Adj Total Band Volume			Total JUN Ratio	HSP90 Ratio	Normalized c-JUN/HSP90
Parental SUM159	21909929			1	1	1				Parental SUM159	8984208			0.964238		0.784344
NOS2KO #1	22340881			1.01967	0.852385	1.19625				NOS2KO #1	10984398			1.17891		1.08392
NOS2KO #2	18924083			0.863722	0.719191	1.20096				NOS2KO #2	9317422			1		1
NOS2KO #3	17923407			0.81805	0.830144	0.985431				NOS2KO #3	9894491			1.06193		0.947975
HSP90 of Total c-JUN and phospho-cJUN (Ser63)										HSP90 of Total c-JUN and phospho-cJUN (Ser73)
Condition	Adj Total Band Volume			HSP90 Ratio						Condition	Adj Total Band Volume			HSP90 Ratio
Parental SUM159	89372408			1						Parental SUM159	88983201			1.22935
NOS2KO #1	82038413			0.917939						NOS2KO #1	78724928			1.08763
NOS2KO #2	75932138			0.849615						NOS2KO #2	72382028			1
NOS2KO #3	73297108			0.820131						NOS2KO #3	81083309			1.12021
Replicate 3										Replicate 3
phospho-cJUN (Ser63)										phospho-cJUN (Ser73)
Condition	Adj Total Band Volume			phospho-cJUN (Ser63)	HSP90 Ratio	Normalized phospho-cJUN (Ser63)/HSP90	p-cJUN (Ser63)/c-JUN			Condition	Adj Total Band Volume			phospho-cJUN (Ser73)	HSP90 Ratio	Normalized phospho-cJUN (Ser63)/HSP90	p-cJUN (Ser73)/c-JUN
Parental SUM159	8934279			1	1	1	1			Parental SUM159	7539439			1			1.16864
NOS2KO #1	2134001			0.238855	0.852385	0.28022	0.229383			NOS2KO #1	2128309			0.28229			0.277266
NOS2KO #2	3267291			0.365703	0.719191	0.508492	0.309928			NOS2KO #2	2393453			0.317458			0.317458
NOS2KO #3	2323810			0.2601	0.830144	0.31332	0.251834			NOS2KO #3	3194234			0.42367			0.376802
Total c-JUN										Total c-JUN
Condition	Adj Total Band Volume			Total JUN Ratio	HSP90 Ratio	Normalized c-JUN/HSP90				Condition	Adj Total Band Volume			Total JUN Ratio	HSP90 Ratio	Normalized c-JUN/HSP90
Parental SUM159	26340242			1	1	1				Parental SUM159	12477431			1.00343		0.855692
NOS2KO #1	27428019			1.0413	0.852385	1.22163				NOS2KO #1	13495109			1.08527		1.01812
NOS2KO #2	31080431			1.17996	0.719191	1.64068				NOS2KO #2	12434829			1		1
NOS2KO #3	27204891			1.03283	0.830144	1.24415				NOS2KO #3	14595347			1.17375		1.12438
HSP90 of Total c-JUN and phospho-cJUN (Ser63)										HSP90 of Total c-JUN and phospho-cJUN (Ser73)
Condition	Adj Total Band Volume			HSP90 Ratio						Condition	Adj Total Band Volume			HSP90 Ratio
Parental SUM159	74019832			1						Parental SUM159	109328772			1.17265
NOS2KO #1	77983201			1.05354						NOS2KO #1	99381390			1.06595
NOS2KO #2	80918398			1.0932						NOS2KO #2	93232381			1
NOS2KO #3	75938392			1.02592						NOS2KO #3	97325556			1.0439

## Sheet: Figure 5O 
Replicate 1
SNO-JNK
Condition	Adj Total Band Volume			SNO-JNK Ratio			SNO-JNK/JNK
No Biotin Only	1239905			0.228357			0.14634
DETA NONOate	10089643			1.85824			2.2487
Parental SUM159	5429670			1			1
NOS2KO #1	3265465			0.601411			0.367866
NOS2KO #2	2591437			0.477273			0.579736
NOS2KO #3	2925607			0.538819			0.417595
Total JNK
Condition	Adj Total Band Volume			Total JNK Ratio		Normalized JNK/HSP90
No Biotin Only	65603340			1.49272		1.56046
DETA NONOate	34992800			0.796217		0.826363
Parental SUM159	43948825			1		1
NOS2KO #1	57244780			1.30253		1.63486
NOS2KO #2	32698395			0.744011		0.823259
NOS2KO #3	63007355			1.43365		1.29029
HSP90 of Total JNK
Condition	Adj Total Band Volume			HSP90 Ratio
No Biotin Only	95737706			0.956591
DETA NONOate	96431098			0.963519
Parental SUM159	100082148			1
NOS2KO #1	79737702			0.796723
NOS2KO #2	90448050			0.903738
NOS2KO #3	111202250			1.11111
Replicate 2
SNO-JNK
Condition	Adj Total Band Volume			SNO-JNK Ratio			SNO-JNK/JNK
No Biotin Only	1792384			0.254582			0.134382
DETA NONOate	9222828			1.30997			1.52576
Parental SUM159	7040488			1			1
NOS2KO #1	4304040			0.611327			0.635948
NOS2KO #2	4052552			0.575607			0.417364
NOS2KO #3	3894088			0.553099			0.415473
Total JNK
Condition	Adj Total Band Volume			Total JNK Ratio		Normalized JNK/HSP90
No Biotin Only	62738424			1.22364		1.89446
DETA NONOate	64441152			1.25685		0.858567
Parental SUM159	51271848			1		1
NOS2KO #1	42347232			0.825935		0.961285
NOS2KO #2	41485608			0.80913		1.37915
NOS2KO #3	43905600			0.85633		1.33125
HSP90 of Total JNK
Condition	Adj Total Band Volume			HSP90 Ratio
No Biotin Only	64267372			0.645905
DETA NONOate	145657178			1.4639
Parental SUM159	99499734			1
NOS2KO #1	85490128			0.8592
NOS2KO #2	58375344			0.586688
NOS2KO #3	64003340			0.643251
Replicate 3
SNO-JNK
Condition	Adj Total Band Volume			SNO-JNK Ratio			SNO-JNK/JNK
No Biotin Only	17717524			0.440378			0.289821
DETA NONOate	60473540			1.5031			1.42049
Parental SUM159	40232500			1			1
NOS2KO #1	28513894			0.708728			0.739393
NOS2KO #2	24274442			0.603354			0.587093
NOS2KO #3	23905922			0.594194			0.655312
Total JNK
Condition	Adj Total Band Volume			Total JNK Ratio		Normalized JNK/HSP90
No Biotin Only	43088276			1.09587		1.51948
DETA NONOate	40353912			1.02633		1.05816
Parental SUM159	39318752			1		1
NOS2KO #1	36706860			0.933571		0.958526
NOS2KO #2	33999132			0.864705		1.0277
NOS2KO #3	31359880			0.797581		0.906734
HSP90 of Total JNK
Condition	Adj Total Band Volume			HSP90 Ratio
No Biotin Only	61529550			0.721212
DETA NONOate	82747725			0.969919
Parental SUM159	85314075			1
NOS2KO #1	83092950			0.973965
NOS2KO #2	71783325			0.841401
NOS2KO #3	75043875			0.879619
